# Supplementary material for: Genome mining: Prediction of lipopeptides and polyketides from Bacillus and related Firmicutes
Source: Comput Struct Biotechnol J. 2015 Mar 24;13:192–203. doi: 10.1016/j.csbj.2015.03.003 (PMC4397504; doi:10.1016/j.csbj.2015.03.003)
Supplement: Supplemental Table — Prediction of type I PKs and LPs in completed and draft genomes of the Bacillales. [file mmc1.xls]

## Sheet: Sheet1
Supplemental Table. Prediction of type1 PKs and LPs in completed and draft genomes of the Bacillales
GenBank ID	Organism	Strain isolation source	Lipopeptide	Type 1 polyketide
GL905390.1	Paenibacillus polymyxa ATCC 842	Rhizosphere soil	Polymyxin A 1, similar to P. polymyxa E681	Novel polyketide, similar to P. polymyxa E681 but one less DH (DH=4, KS=12, KR=9, cMT=2, ACP=15)
			Fusaricidin C, similar to P. polymyxa E681
			Tridecaptin, similar to P. polymyxa E681
KB910518.1	Paenibacillus sp. HW567	Missing	Incomplete NRPS predicted	Incomplete PKS predicted
JH601037.1	Paenibacillus sp. Aloe-11	Endophyte	Fusaricidin C, similar to P. polymyxa E681	No clusters found
			Surfactin, L-gln-L-leu-D-leu-L-val-L-asp-D-leu-L-ile
			Tridecpatin variant (val) + (val-ser-phe) + (gly) + (ser) + (phe) + (glu) + (val) + (nrp-ser)
HE577054.1	Paenibacillus polymyxa M1	Endophyte	Fusaricidin C, similar to P. polymyxa E681	Novel polyketide, similar to P. polymyxa E681 but one less DH (DH=4, KS=12, KR=9, cMT=2, ACP=15)
			Polymyxin variant; L-dab-L-thr-D-dab-L-dab-L-dab-D-phe-L-leu-L-dab-L-dab-L-thr
			Truncated tridecaptin, D-gly-D-dab-D-gly-D-ser-D-phe-L-ser-L-dab-D-dab-L-ile-L-glu
CP002213.1	Paenibacillus polymyxa SC2	Rhizosphere soil	Fusaricidin C, similar to P. polymyxa E681	Novel polyketide, similar to P. polymyxa E681 but one less DH (DH=4, KS=12, KR=9, cMT=2, ACP=15)
			Predicted heptapeptide, (pk-nrp) + (thr-ser-ala) + (phe-gln-glu)
			Truncated tridecaptin, D-gly-D-dab-D-gly-D-ser-D-phe-L-ser-L-dab-D-dab-L-ile-L-glu
KE150412.1	Paenibacillus sp. HGH0039	Misssing	Predicted heptapeptide, (mal) + (pk-gly) + (orn-ser) + (ser-gly) + (phe-val)
			Unknown heptapeptide Phe + (orn-val-ile-phe-nrp-phe)
CP009288.1	Paenibacillus durus DSM1735	Marine sediment	Incomplete NRPS predicted	Paenimacrolidin like (KS=9, DH=6, cMT=2, KR=6, ER=1, ACP=14)
AFHW00000000.1	Paenibacillus elgii B69	Soil	Unkown nonapeptide (val-ser-ala-phe) + (thr) + (asp-phe-val)-val-TE	Paenimacrolidin like (KS=10, DH=6, cMT=3, KR=8, ER=1, ACP=10)
			pelgipeptin-incomplete cluster
AEDD00000000.1	Paenibacillus curdlanolyticus YK9	Soil	Incomplete NRPS predicted	No clusters found
ADHJ00000000.1	Paenibacillus vortex V453	Human	No clusters found	Macrolactin-similar to B. amyloliquefaciens FZB42
CP003422.2	Paenibacillus mucilaginosus K02	Soil	Incomplete NRPS predicted	Incomplete PKS predicted
AMBZ00000000.1	Paenibacillus alvei DSM 29	Insect	polymyxinA, similar to P. polymyxa E681	No clusters found
			paenibacterin variant (orn) + (val-thr-orn-ser) + (tyr-orn-ser-ile-pro) + (ile) + (pro-ile)
ARKE00000000.1	Paenibacillus daejeonensis DSM 15491	Soil	Incomplete NRPS predicted	Incomplete PKS predicted
BALG00000000.1	Paenibacillus popilliae ATCC 14706	Missing	Incomplete NRPS predicted	Incomplete PKS predicted
ARGP00000000.1	Paenibacillus terrigena DSM 21567	Soil	Incomplete NRPS predicted	Incomplete PKS predicted
BBJT00000000.1	Paenibacillus chitinolyticus NBRC 15660	Soil	Incomplete NRPS predicted	Incomplete PKS predicted
AJTY00000000.1	Paenibacillus sonchi X19-5	Rhizosphere soil	Incomplete NRPS predicted	Incomplete PKS predicted
CP003107.1	Paenibacillus terrae HPL-003	Soil	Unknown nonapeptide, (val-orn-gly-ser-phe-ser-nrp) + (gln-nrp)	No clusters found
AHKH00000000.1	Paenibacillus dendritiformis C454	Soil	Incomplete NRPS predicted	Incomplete PKS predicted
AGFX00000000.1	Paenibacillus peoriae KCTC 3763	Soil	Surfactin, L-gln-L-leu-D-leu-L-val-L-asp-D-leu-L-ile	No clusters found
AGIP00000000.1	Paenibacillus lactis 154	Solid waste	Incomplete NRPS predicted	No clusters found
AGBD00000000.1	Paenibacillus riograndensis SBR5	Rhizosphere soil	Incomplete NRPS predicted	Incomplete PKS predicted
JFHT00000000.1	Paenibacillus darwinianus Br	Soil	No clusters found	No clusters found
CAES00000000.1	Paenibacillus senegalensis JC66	Human	No clusters found	No clusters found
AULW00000000.1	Paenibacillus pasadenensis DSM 19293	Engineered	No clusters found	No clusters found
AUFO00000000.1	Paenibacillus panacisoli DSM 21345	Soil	Incomplete NRPS predicted	No clusters found
AULX00000000.1	Paenibacillus pinihumi DSM 23905	Rhizosphere soil	Incomplete NRPS predicted	Paenimacrolidin like (incomplete)
ASSD00000000.1	Paenibacillus zanthoxyli JH29	Rhizosphere soil	No clusters found	No clusters found
ASQQ00000000.1	Paenibacillus azotofixans ATCC 35681	Rhizosphere soil	No clusters found	No clusters found
ASSC00000000.1	Paenibacillus forsythiae T98	Rhizosphere soil	No clusters found	Incomplete PKS predicted
ASSG00000000.1	Paenibacillus graminis RSA19	Rhizosphere soil	No clusters found	Incomplete PKS predicted
ASSF00000000.1	Paenibacillus sophorae S27	Rhizosphere soil	No clusters found	No clusters found
AULV00000000.1	Paenibacillus harenae DSM 16969	Sand	Incomplete NRPS predicted	No clusters found
ARGP00000000.1	Paenibacillus terrigena DSM 21567	Marine soil	No clusters found	No clusters found
AULU00000000.1	Paenibacillus assamensis DSM 18201	Water	No clusters found	No clusters found
ARKW00000000.1	Paenibacillus ginsengihumi DSM 21568	Soil	No clusters found	No clusters found
ASSZ00000000.1	Paenibacillus barengoltzii G22	Missing	No clusters found	No clusters found
ARJR00000000.1	Saccharibacillus kuerlensis DSM 22868	Soil	Incomplete NRPS predicted	No clusters found
JFBU00000000.1	Saccharibacillus sacchari DSM 19268	Missing	Incomplete NRPS predicted	No clusters found
AGBY00000000.1	Bacillus pumilus S-1	Soil	No clusters found	No clusters found
CP000813.1	Bacillus pumilus SAFR-032	Engineerd	SurfactinC, L-glu-L-leu-D-leu-L-val-L-asp-D-leu-L-ile	Incomplete PKS predicted
CP007436.1	Bacillus pumilus MTCC B6033	Soil	SurfactinC, L-glu-L-leu-D-leu-L-val-L-asp-D-leu-L-ile	No clusters found
CP003763.1	Bacillus thuringiensis HD-789	Missing	Kurstakin variant, D-thr-L-ser-L-ala-L-ser-L-leu-D-nrp-L-nrp	No clusters found
CP005935.1	Bacillus thuringiensis YBT-1518	Soil	Kurstakin variant, D-thr-L-ser-L-ala-L-ser-L-leu-D-nrp-L-nrp	No clusters found
CP003752.1	Bacillus thuringiensis HD-771	Missing	Kurstakin variant, incomplete cluster	No clusters found
CP004123.1	Bacillus thuringiensis serovar thuringiensis IS5056	Soil	Kurstakin variant, D-thr-L-ser-L-ala-L-ser-L-leu-D-nrp-L-nrp	No clusters found
CP003889.1	Bacillus thuringiensis Bt407	Rhizosphere soil	Kurstakin variant, D-thr-L-ser-L-ala-L-ser-L-leu-D-nrp-L-nrp	No clusters found
CP004858.1	Bacillus thuringiensis serovar kurstaki YBT-1520	Soil	Kurstakin variant, D-thr-L-ser-L-ala-L-ser-L-leu-D-nrp-L-nrp	No clusters found
CP005965.1	Bacillus licheniformis 9945A	Missing	Surfactin, L-gln-L-leu-D-leu-L-val-L-asp-D-leu-L-ile	No clusters found
			Plipastatin B, similar to B. amyloliquifaciens FZB42
JH636050.1	Bacillus licheniformis WX-02	Soil	Surfactin, L-gln-L-leu-D-leu-L-val-L-asp-D-leu-L-ile	No clusters found
AE017333.1	Bacillus licheniformis DSM 13 = ATCC 14580	Soil	Surfactin, L-gln-L-leu-D-leu-L-val-L-asp-D-leu-L-ile	No clusters found
CP002627.1	Bacillus amyloliquefaciens TA208	Engineered	SurfactinA, iturinA	Bacillaene, similar to B. amyloliquefaciens FZB42
FN597644.1	Bacillus amyloliquefaciens DSM7	Soil	SurfactinA, iturinA	Bacillaene, similar to B. amyloliquefaciens FZB42
CP002634.1	Bacillus amyloliquefaciens LL3	Engineered	SurfactinA, iturinA	Bacillaene, similar to B. amyloliquefaciens FZB42
CP002927.1	Bacillus amyloliquefaciens XH7	Rhizosphere soil	SurfactinA, iturinA	Bacillaene, similar to B. amyloliquefaciens FZB42
CP004065.1	Bacillus amyloliquefaciens IT-45	Rhizosphere soil	Surfactin-incomplete cluster, iturinA, plipastatin B	Bacillaene, difficidin; similar to B. amyloliquefaciens FZB42
				Macrolactin variant (KS=11, DH=4, KR=11, ACP=15)
HF563562.1	Bacillus amyloliquefaciens plantarum UCMB5036	Rhizosphere soil	SurfactinA, plipastatin B, iturinA	Bacillaene, difficidin; similar to B. amyloliquefaciens FZB42
				Macrolactin variant (KS=11, DH=4, KR=11, ACP=15)
AMQI00000000.1	Bacillus amyloliquefaciens amyloliquefaciens DC-12	Endophyte	SurfactinA, Bacillomycin D	Bacillaene, difficidin; similar to B. amyloliquefaciens FZB42
				Macrolactin variant (KS=11, DH=4, KR=11, ACP=15)
AMPK00000000.1	Bacillus amyloliquefaciens plantarum M27	Endophyte	SurfactinA, iturinA	Difficidin, bacillaene, macrolactin; similar to B. amyloliquefaciens FZB42
AWQY00000000.1	Bacillus amyloliquefaciens UASWS BA1	Endophyte	SurfactinA, iturinA, plipastatin	Bacillaene, difficidin; similar to B. amyloliquefaciens FZB42
				Macrolactin variant (KS=11, DH=4, KR=11, ACP=15)
JCOC00000000.1	Bacillus amyloliquefaciens EBL11	Rhizosphere soil	Bacillomycin LC, plipastatin B, surfactin-incomplete cluster	Bacillaene, difficidin, Macrolactin; similar to B. amyloliquefaciens FZB42
JFBZ00000000.1	Bacillus amyloliquefaciens plantarum AH159-1	Endophyte	IturinA	Bacillaene, similar to B. amyloliquefaciens FZB42; macrolactin variant (KS=11, DH=4, KR=11)
JMEG00000000.1	Bacillus amyloliquefaciens B1895	Missing	Surfactin, iturin A, plipastatin B	Macrolactin variant (KS=11, DH=4, KR=11, ACP=15); difficidin, bacillaene similar to B. amyloliquefaciens FZB42
CM001847.1	Bacillus atrophaeus UCMB-5137	Rhizosphere soil	Surfactin, plipastatin, mycosubtilin	Bacillaene variant (KS=16, DH=8, KR=9, CMT=2) but A domains specificity is similar to B. amyloliquefaciens FZB42
NC_000964.3	Bacillus subtilis 168	Lab	SurfactinA, plipastatin B	Bacillaene variant, A domains specificity-gly, nrp (KS=15, DH=8, KR=9, cMT=2, ACP=17)
CM000490.1	Bacillus subtilis SMY	Soil	SurfactinA, plipastatin B	Bacillaene variant, A domains specificity-gly, nrp (KS=15, DH=8, KR=9, cMT=2, ACP=17)
CM000489.1	Bacillus subtilis JH642	Soil	SurfactinA, plipastatin B	Bacillaene variant, A domains specificity-gly, nrp (KS=15, DH=8, KR=9, cMT=2, ACP=17)
CP007409.1	Bacillus subtilis OH 131.1	Endophyte	SurfactinA, plipastatin B	Bacillaene variant, A domains specificity-gly, nrp (KS=15, DH=8, KR=9, cMT=2, ACP=17)
CP008698.1	Bacillus subtilis AG1839	Soil	SurfactinA, plipastatin B	Bacillaene variant, A domains specificity-gly, nrp (KS=15, DH=8, KR=9, cMT=2, ACP=17)
CP007800.1	Bacillus subtilis AG174	Lab	SurfactinA, plipastatin B	Bacillaene variant, A domains specificity-gly, nrp (KS=15, DH=8, KR=9, cMT=2, ACP=17)
AP012496.1	Bacillus subtilis BEST7003	Missing	SurfactinA, plipastatin B	Bacillaene variant, A domains specificity-gly, nrp (KS=15, DH=8, KR=9, cMT=2, ACP=17)
AP011541.1	Bacillus subtilis BEST195	Endophyte	SurfactinA
AP012495.1	Bacillus subtilis BEST7613	Missing	SurfactinA, plipastatin B	Bacillaene variant, A domains specificity-gly, nrp (KS=15, DH=8, KR=9, cMT=2, ACP=17)
CP006881.1	Bacillus subtilis PY79	Missing	SurfactinA, plipastatin B	Bacillaene variant, A domains specificity-gly, nrp (KS=15, DH=8, KR=9, cMT=2, ACP=17)
CP003329.1	Bacillus subtilis 6051-HGW	Soil	SurfactinA, plipastatin B	Bacillaene variant, A domains specificity-gly, nrp (KS=15, DH=8, KR=9, cMT=2, ACP=17)
CP004405.1	Bacillus subtilis BAB-1	Rhizosphere soil	SurfactinA, plipastatin B	Bacillaene variant, A domains specificity-gly, nrp (KS=15, DH=8, KR=9, cMT=2, ACP=17)
CP003695.1	Bacillus subtilis BSP1	Human gut	SurfactinA, plipastatin B	Bacillaene variant, A domains specificity-gly, nrp (KS=15, DH=8, KR=9, cMT=2, ACP=17)
CP002905.1	Bacillus subtilis spizizenii TU-B-10	Soil	Surfactin, mycosubtilin	Bacillaene variant, A domains specificity-gly, nrp (KS=15, DH=8, KR=9, cMT=2, ACP=17)
Group-I
CP002472.1	Bacillus coagulans 2-6	Soil	No clusters found	No clusters found
CP003056.1	Bacillus coagulans 36D1	Soil	No clusters found	No clusters found
BA000043.1	Geobacillus kaustophilus HTA426	Marine	No clusters found	No clusters found
CM002692.1	Geobacillus Stearothermophilus	Water	No clusters found	No clusters found
Group-II
AJLR00000000.1	Bacillus azotoformans LMG 9581	Soil	No clusters found	No clusters found
JJRY00000000.1	Bacillus azotoformans MEV2011	Soil	No clusters found	No clusters found
CP001982.1	Bacillus megaterium DSM 319	Soil	No clusters found	No clusters found
CP001983.1	Bacillus megaterium QM B1551	Missing	No clusters found	No clusters found
CP003017.1	Bacillus megaterium WSH-002	Missing	No clusters found	No clusters found
AJTN00000000.2	Bacillus psychrosaccharolyticus ATCC 23296	Soil	No clusters found	No clusters found
Group-III
AWTC00000000.1	Sporolactobacillus laevolacticus DSM 442	Rhizosphere soil	No clusters found	No clusters found
CP007161.1	Virgibacillus sp. SK37	Fish sauce	No clusters found	No clusters found
Group-IV	no genome sequence available
Group-V
BA000004.3	Bacillus halodurans C-125 DNA	Missing	No clusters found	No clusters found
Group-VI
AFSI00000000.1	Bacillus mojavensis RO-H-1	Soil	SurfactinA	No clusters found
AYTL00000000.1	Bacillus mojavensis RO-H-1 = KCTC 3706	Soil	SurfactinA	No clusters found
ASJT00000000.1	Bacillus mojavensis RRC 101	Endophyte	SurfactinA	Bacillaene variant gly, ala (KS=14, DH=6, KR=8, cMT=2, ACP=17)
AYMK00000000.1	Lysinibacillus fusiformis H1k	Endophyte	No clusters found	No clusters found
JPEF00000000.1	Lysinibacillus fusiformis RB-21	Soil	No clusters found	No clusters found
AJLR00000000.1	Bacillus azotoformans LMG 9581	Soil	No clusters found	No clusters found
CP000817.1	Lysinibacillus sphaericus C3-41	Mosquito breeding site	No clusters found	No clusters found
CP006837.1	Lysinibacillus sp. GY32	Missing	No clusters found	No clusters found
Group-VII
JATL00000000.1	Brevibacillus agri 5-2	Crude oil	No clusters found	No clusters found
AOBR00000000.1	Brevibacillus agri BAB-2500	Soil	No clusters found	No clusters found
JAQG00000000.1	Brevibacillus borstelensis 3096-7	Missing	No clusters found	No clusters found
APBN00000000.1	Brevibacillus borstelensis AK1	Missing	No clusters found	No clusters found
AKYF00000000.1	Brevibacillus brevis X23	Rhizosphere soil	No clusters found	Novel polyketide, A domain specificity ala, ser (KS=14, cMT=3, oMT=1, nMT=1, KR=8, ACP=20)
Group-VIII	no genome sequence available
Group-IX
AUGY00000000.1	Paenibacillus alginolyticus DSM 5050	Soil	No clusters found	No clusters found
AARF00000000.1	Paenibacillus larvae BRL-230010	Larvae	Incomplete NRPS predicted	Paenilamicin-incomplete cluster
Group-X
AE016879.1	Bacillus anthracis Ames	Lab	No clusters found	No clusters found
AE017194.1	Bacillus cereus ATCC 10987	Missing	No clusters found	No clusters found
CP003187.1	Bacillus cereus F837/76	Human wound	No clusters found	No clusters found
CM000744.1	Bacillus mycoides Rock3-17	Soil	No clusters found	No clusters found
CP004078.1	Paenibacillus sabinae T27	Rhizosphere soil	No clusters found	No clusters found
CP001638.1	Geobacillus sp. WCH70	Missing	No clusters found	No clusters found
CP001794.1	Geobacillus sp. Y412MC61	Hot spring	No clusters found	No clusters found
CP002050.1	Geobacillus sp. C56-T3	Missing	No clusters found	No clusters found
HE717023.1	Halobacillus halophilus DSM 2266	Salt marsh soil	No clusters found	No clusters found
ANPF00000000.1	Halobacillus sp. BAB-2008	Thermophilic, hot springs and manure	No clusters found	No clusters found
AUDY00000000.1	Halobacillus kuroshimensis DSM 18393	Deep-sea carbonate rock	No clusters found	No clusters found
CCDI000000000.1	Halobacillus karajensis	Human gut	No clusters found	No clusters found
CCDH000000000.1	Halobacillus dabanensis HD-02	Human gut	No clusters found	No clusters found
CCDJ000000000.1	Halobacillus trueperi HT-01	Human gut	No clusters found	No clusters found
JMIR00000000.1	Tumebacillus flagellates GST4	Waste water	No clusters found	No clusters found
AP012050.1	Amphibacillus xylanus	Solid waste composte	No clusters found	No clusters found
AMWI00000000.1	Amphibacillus jilinensis Y1	Sediment from a soda lake	No clusters found	No clusters found
AKIF00000000.1	Alkalibacillus haloalkaliphilus C5	Saline soil	No clusters found	No clusters found
CP000922.1	Anoxybacillus flavithermus WK1	Hot springs, manure, gelatin and milk powder	No clusters found	No clusters found
AFCE00000000.1	Caldalkalibacillus thermarum TA2.A1	Marine water	No clusters found	No clusters found
ARVR00000000.1	Caldibacillus debilis DSM 16016	Soil	No clusters found	No clusters found
AUMP00000000.1	Bacillus gelatini DSM 15865	Gelatin	No clusters found	No clusters found
AKKV00000000.1	Bacillus macauensis ZFHKF-1	Water	No clusters found	No clusters found
ATVM00000000.1	Marinococcus halotolerans DSM 16375	Hypersaline soil	No clusters found	No clusters found
CAER00000000.1	Oceanobacillus massiliensis N'diop	Human gut	No clusters found	No clusters found
AOCX00000000.1	Oceanobacillus kimchii X50	Fermented Food	No clusters found	No clusters found
CBYO000000000.1	Paucisalibacillus sp. EB02	Hypersaline sediment sample	No clusters found	No clusters found
AXVK00000000.1	Paucisalibacillus globulus DSM 18846	Soil	No clusters found	No clusters found
AUMJ00000000.1	Aneurinibacillus terranovensis DSM 18919	Soil	No clusters found	No clusters found
AUCP00000000.1	Cohnella thermotolerans DSM 17683	Industrial starch	No clusters found	No clusters found
ARKG00000000.1	Cohnella laeviribosi DSM 21336	Soil	No clusters found	No clusters found
AWSJ00000000.1	Aneurinibacillus aneurinilyticus ATCC 12856	Human gut	No clusters found	No clusters found
AZXQ00000000.1	Cohnella panacarvi Gsoil 349	Soil	No clusters found	No clusters found
CP003255.1	Thermobacillus composti	Composting reactor	No clusters found	No clusters found
Strains from Table 1
CP000154.1	Paenibacillus polymyxa E681	Rhizosphere soil	Polymyxin A, structure and biosynthetic gene cluster confirmed [SKChoi 2009, Catch JR 1949]; L-dab-L-thr-D-dab-L-dab-L-dab-D-leu-L-thr-L-dab-L-dab-L-thr	Novel polyketide; gly (DH=5, KS=12, KR=9, cMT=2, ACP=14); 43% identity to known bacillaene of B. amyloliquefaciens FZB42
			Fusaricidin C, structure and biosynthetic gene cluster confirmed [Soo-Keun Choi 2008]; L-thr-D-val-L-tyr-D-thr-D-asn-D-ala
			Predicted tridecaptin variant; D-val-D-dab-D-gly-D-ser-D-phe-L-ser-L-dab-D-dab-L-phe-L-glu-L-val-D-ile-L-val
			Predicted unknown heptapeptide; (mal) + (pk) + D-ser-D-orn-D-phe-D-val-L-phe-L-phe-L-glu, 47% identity to bacillomycin of B. amyloliquefaciens FZB42
CP006872.1	Paenibacillus polymyxa SQR-21	Rhizosphere soil	Polymyxin A variant; L-dab-L-thr-D-dab-L-dab-L-dab-D-leu-L-leu-L-dab-L-dab-L-thr	Novel polyketide (same as above) -modular architecture is similar to P. polymyxa E681. 43% identity to bacillaene of B. amyloliquefaciens FZB42
			Fusaricidin C (peptide sequence is similar to E681); 93%identity to fusaricidin of P. polymyxa E681
			Predicted tridecaptin variant, peptide sequence is similar to P. polymyxa E681
			Predicted unknown heptapeptide, peptide sequence similar to P. polymyxa E681
			Predicted decapeptide (maybe a truncated tridecaptin); D-gly-D-dab-D-gly-D-ser-D-phe-L-ser-L-dab-D-dab-L-ile-L-glu
ARIL00000000.1	Paenibacillus massiliensis DSM 16942	Blood culture	Novel fusaricidin variant L-thr-D-val-L-ile-D-ser-D-asn-L-ala; 49% identity to fusaricidin of P.polymyxa E681	No clusters found
CP006941.1	Paenibacillus polymyxa CR1	Rhizosphere soil	Predicted heptapeptide variant; (pk-nrp) + (thr-ser-ala) + (phe-gln-glu); 48% identity to bacillomycin of B. amyloliquefaciens FZB42	Incomplete PKS predicted
CP003235.1	Paenibacillus mucilaginosus 3016	Rhizosphere soil	Predicted heptapeptide variant; phe + (orn-val-ile-phe-nrp-phe); 44% identity to bacillomycin of B. amyloliquefaciens FZB42	Incomplete PKS predicted
CP009288.1	Paenibacillus durus DSM 1735	Marine sediment	Incomplete NRPS predicted	Paenimacrolidine; (KS=9, DH=6, cMT=2, KR=6, ER=1, ACP=14); 40% identity to known difficidin of B. amyloliquefaciens FZB42
BAVZ00000000.1	Paenibacillus pini JCM 16418	Rhizosphere soil	Incomplete NRPS predicted	Bacillaene variant, gly; ala (KS=14, DH=8; KR=8, cMT=2, ACP=16 ); also the order of domains differ; share 56% identity to bacillaene of B. amyloliquifaciens FZB42
ANAT00000000.1	Paenibacillus lentimorbus NRRL B-30488	Colonizes plants-rhizosphere soil	Bacillomycin D, surfactin, plipastatin; similar to B. amyloliquefaciens FZB42	Bacillaene, macrolactin, difficidin; similar to B. amyloliquefaceins FZB42
AULE00000000.1	Paenibacillus taiwanensis DSM 18679	Rhizosphere soil	Paenibacterin variant; (orn-val-thr-orn) + (tyr-orn-ser-ile-pro) + (pro) + (ile-ile); 69% identity with known paenibacterin of Paenibacillus sp. OSY-SE	Incomplete PKS predicted
ARMT00000000.1	Paenibacillus fonticola DSM 21315	Warm spring, water	Unknown heptapeptide-architecture similar to Iturin family (mal) + (pk-gly) + (orn-glu) + (lys-tyr) + (ile-val); 36% identity with known Bacillomycin of B. amyloliquefaciens FZB42	Incomplete PKS predicted
CP003355.1	Paenibacillus larvae DSM 25430	Brood comb honey	IturinA	Paenilamicins: A1, B1, A2, B2, a complex NRPS/PKS hybrid lys/arg, ala, mdap, lys/orn, ser, mdap, gly (KS=4, KR=4, nMT=2, ACP=4)
CP003763.1	Bacillus thuringiensis HD-789	Missing	Kurstakin, structure confirmed [Hathout et al. 2000]; D-thr-L-gly-L-ala-L-ser-L-his-D-gln-L-gln	No clusters found
CP004069.1	Bacillus thuringiensis serovar kurstaki HD73	Missing	Kurstakin variant; D-thr-L-ser-L-ala-L-ser-L-leu-D-nrp-L-gln; 99% identity to known kurstakin of Bacillus thuringiensis serovar kurstaki HD-1	No clusters found
CP000560.1	Bacillus amyloliquefaciens FZB42	Rhizosphere soil	SurfactinA [Peypoux F 1994, Koumoutsi A 2004]; L-glu-L-leu-D-leu-L-val-L-asp-D-leu-L-leu	Bacillaene gly; ala (KS=14, DH=8, KR=9, cMT=2, ACP=14)
			Plipastatin B [Nishikiori 1986, Koumoutsi A 2004]; L-glu-D-orn-L-tyr-D-thr-L-glu-D-val-L-pro-L-gln-D-tyr-L-ile	Difficidin (KS=14; DH=9, KR=10, cMT=3, ER=1, ACP=19)
			Bacillomycin D [Peypoux F 1984, Koumoutsi A 2004]; L-asn-D-tyr-D-asn-L-pro-L-glu-D-ser-L-thr	Macrolactin (KS=11, DH=5, KR=11, ACP=15); [Stein, T 2005; Chen et al., 2006]
JOKF00000000.1	Bacillus amyloliquefaciens plantarum W2	Rhizosphere soil	SurfactinA-similar to FZB42, Plipastatin B (similar to FZB42 but Glu instead of Gln)	Macrolactin variant (KS=11, DH=3, KR=11, ACP=15); 97% identity with known macrolactin of B. amyloliquefaciens FZB42
				Difficidin variant (KS=14, DH=9, KR=10, CMT=3, ER=0, ACP=19); 98% identity with know difficidin of B. amyloliquefaciens FZB42
				Bacillaene-similar to FZB42; 98% identity to bacillaene of B. amyloliquefaciens FZB42
NC_014639.1	Bacillus atrophaeus 1942	Missing	SurfactinC; L-glu-L-leu-D-leu-L-val-L-asp-D-leu-L-ile; 78% identity to B. amyloliquefaciens FZB42; Plipastatin B; mycosubtilin; similar to FZB42	Bacillaene variant, similar to FZB42 in terms of specificity of A domains but (KS=16, DH=7, KR=9, cMT=2, ACP=16); 64% identity to B. amyloliquefaciens FZB42
CM000488.1	Bacillus subtilis NCIB 3610	Soil	SurfactinA; plipastatin B; similar to FZB42	bacillaene similar to FZB42 A domains specificity gly, nrp (KS=15, DH=8, KR=9, cMT=2, ACP=17), 64% identity to known bacillaene of B. amyloliquefaciens FZB42
AP008955.1	Brevibacillus brevis NBRC 100599	Rhizosphere soil	Incomplete NRPS predicted	Novel polyketide; (KS=14,cMT=3, oMT=1, nMT=1, KR=8, ACP=20), A domain specificity ala, ser; 38% identity to difficidin of B. amyloliquefaciens FZB42
AEWH00000000.1	Ornithinibacillus scapharcae TW25	Mollusca	Incomplete NRPS predicted	Macrolactin like polyketide; 44% identity to B. amyloliquefaciens FZB42 (KS=13, DH=4, KR=8, ACP=16);
APIS00000000.1	Salinibacillus aidingensis MSP4	Salt crystallizers	Surfactin, plipastatin B; similar to B. amyloliquefaciens FZB42	Bacillaene, similar to B. amyloliquefaciens FZB42
				Macrolactin like polyketide (KS=12, DH=5, KR=6, ACP=14); 45% idenity to bacillaene of B. amyloliquefaciens FZB42
